# Supplementary material for: Information Disclosure Contents of the COVID-19 Data Dashboard Websites for South Korea, China, and Japan: A Comparative Study
Source: Healthcare (Basel). 2021 Nov 1;9(11):1487. doi: 10.3390/healthcare9111487 (PMC8619658; doi:10.3390/healthcare9111487)
Supplement: Supplementary file 1 [file healthcare-09-01487-s001.zip]

Archive with 2 entries (2 files):
- Supplementary 2(S2). Related study about the COVID-19 situations in Korea, China, and Japan.pdf
- Supplementary 1(S1). Examples of Content comparison on the COVID-19 dashboard.pdf
